# Supplementary material for: Editorial Note: The excitotoxin quinolinic acid induces tau phosphorylation in human neurons
Source: PLoS One. 2025 May 8;20(5):e0323774. doi: 10.1371/journal.pone.0323774 (PMC12061166; doi:10.1371/journal.pone.0323774)
Supplement: S1 File — (XLS) [file pone.0323774.s001.xls]

## Sheet: Sheet1
	Band Density adjusted					Signal corrected for total tau
	AT270	AT8	AT180	Tau		AT270	AT8	AT180
QA1	1604	89	266	3106		0.51642	0.0286542	0.0856407
QA2	1697	51	1057	2870		0.591289	0.01777	0.368293
QA3	1396	217	1770	2809		0.496974	0.0772517	0.630117
QA4	1142	248	2583	2132		0.535647	0.116323	1.21154
QA5	1433	214	2492	2223		0.644624	0.0962663	1.12101
OA6	667	974	1279	1685		0.395846	0.578042	0.75905
			AT270			AT8			AT180
		QA1	0.51642		QA1	0.0286542		QA1	0.0856407
		QA2	0.591289		QA2	0.01777		QA2	0.368293
		QA3	0.496974		QA3	0.0772517		QA3	0.630117
		QA4	0.535647		QA4	0.116323		QA4	1.21154
		QA5	0.644624		QA5	0.0962663		QA5	1.12101
		OA6	0.395846		OA6	0.578042		OA6	0.75905
