# Supplementary material for: Editorial Note: The excitotoxin quinolinic acid induces tau phosphorylation in human neurons
Source: PLoS One. 2025 May 8;20(5):e0323774. doi: 10.1371/journal.pone.0323774 (PMC12061166; doi:10.1371/journal.pone.0323774)
Supplement: S2 File — (XLS) [file pone.0323774.s002.xls]

## Sheet: Sheet1
		AT8	AT180	AT270	PHF-1		AT8-sd	AT180sd	AT270sd	PHF-1sd
	Control	100	100	100	99.9996		0	0	0	0
	QA-100 nM	108.285	231.218	113.713	71.0714		13.0212	26.4	35.2	37.4
	QA-350 nM	157.575	366.761	106.918	266.483		25.1	37.8	42.5	47.3
	QA-500 nM	212.046	589.147	117.267	230.907		22	53.6	21.4	29.3
	QA-1200 nM	256.331	601.466	124.872	262.353		47.3078	74.2	27.8	52.3
	OA -100 nM	550.544	493.473	123.296	168.796		60.2479	68.7	53.2	27.9
